# Supplementary material for: Tick-Borne Encephalitis Virus Vaccination among Tourists in a High-Prevalence Area (Italy, 2023): A Cross-Sectional Study
Source: Trop Med Infect Dis. 2023 Nov 2;8(11):491. doi: 10.3390/tropicalmed8110491 (PMC10674593; doi:10.3390/tropicalmed8110491)
Supplement: Supplementary file 1 [file tropicalmed-08-00491-s001.zip]

Archive with 3 entries (3 files):
- Suppl File S1.pdf
- Suppl File S2.pdf
- Tables S1-S3.pdf
